# Supplementary material for: A Modified Single-Armed Suture Technique for Traumatic Cyclodialysis Cleft with Vitreoretinal Injury
Source: J Clin Med. 2023 Jun 25;12(13):4252. doi: 10.3390/jcm12134252 (PMC10342938; doi:10.3390/jcm12134252)
Supplement: Supplementary file 1 [file jcm-12-04252-s001.zip]

Archive with 1 entries (1 files):
- jcm-2313086-supplementary.mp4
